# Supplementary material for: TraSig: inferring cell-cell interactions from pseudotime ordering of scRNA-Seq data
Source: Genome Biol. 2022 Mar 7;23:73. doi: 10.1186/s13059-022-02629-7 (PMC8900372; doi:10.1186/s13059-022-02629-7)
Supplement: Supplementary file 2 — Additional file 2 Table S1. [file 13059_2022_2629_MOESM2_ESM.xlsx]

## Sheet: Sheet1
Primer	5'-->3' Sequence or Assay ID
PDGFB-F	CTCGATCCGCTCCTTTGATGA
PDGFB-R	CGTTGGTGCGGTCTATGAG
PDGFRB-F	TGATGCCGAGGAACTATTCATCT
PDGFRB-R	TTTCTTCTCGTGCAGTGTCAC
INHBE-F	ATCTTCCGATGGGGACCAAG
INHBE-R	AGAGTTAAGGTATGCCAGCCC
ENG-F	TGCACTTGGCCTACAATTCCA
ENG-R	AGCTGCCCACTCAAGGATCT
DHH-F	CACCACGCTCAGGATTCACTC
DHH-R	CAACCCATACTTGTTGCGGTC
PTCH1-F	ACTTCAAGGGGTACGAGTATGT
PTCH1-R	TGCGACACTCTGATGAACCAC
hHAMP - F	CGCTTGCCTCCTGCTCCT
hHAMP - R	CTCGCCTCCTTCGCCTCT
ERG F	CAGCAGGATTGGCTGTCTCA
ERG R	CATTCACCTGGCTAGGGTTACAT
KRT7	IDT Assay ID: Hs.PT.58.3835469
